# Supplementary material for: Predicting the efficiency of oxygen-evolving electrolysis on the Moon and Mars
Source: Nat Commun. 2022 Feb 8;13:583. doi: 10.1038/s41467-022-28147-5 (PMC8826910; doi:10.1038/s41467-022-28147-5)
Supplement: Supplementary file 3 — Source Data [file 41467_2022_28147_MOESM3_ESM.xlsx]

## Sheet: F2_hyper
G	50 mAcm-2	50err	G	75 mAcm-2	75err	G	100 mAcm-2	100err	G	2.075 V	2err
1.004	2.0586	0	1.00784	2.14489	0	1	2.18611	0	1.00548	86.2341	0
1.24746	2.05859	0.000884098	1.25034	2.14147	0.00155676	1.24821	2.18611	0	1.24511	87.2084	0.974344
1.50147	2.05615	0.00061393	1.49902	2.13599	0.00195058	1.50148	2.18264	0.00287095	1.49981	89.1092	1.46705
1.74973	2.0538	0.001748	1.75015	2.13311	0.00390473	1.74972	2.17776	0.00354629	1.75145	89.4654	0.210177
1.99899	2.05345	0.000551524	1.99954	2.12826	0.00140081	2.00012	2.17525	0.00159756	2.00653	91.3215	1.57368
2.48456	2.05061	0.000763232	2.4785	2.12169	0.00190436	2.50673	2.17136	0.00339567	2.48719	92.249	1.61102
2.95665	2.0484	0.00217722	2.96613	2.1191	0.00218452	2.9897	2.16765	0.00226908	2.98613	93.3443	1.26995
3.45149	2.04709	0.000648703	3.46025	2.11587	0.00130344	3.48756	2.16595	0.00282402	3.46343	94.6603	0.963136
3.94732	2.04509	0.00184893	3.97259	2.11189	0.00191828	3.97412	2.16402	0.00276748	3.99348	95.5771	1.22196
4.46498	2.04384	0.00193811	4.46402	2.10962	0.00115614	4.47618	2.16231	0.00219894	4.45455	96.5947	1.30332
4.92602	2.04307	0.00193686	4.9187	2.10882	0.00242477	4.98941	2.16068	0.00255595	4.92612	97.0759	1.16165
6.00365	2.04137	0.00172557	5.97956	2.1055	0.0029901	5.98725	2.15727	0.0025492	5.98944	98.7122	1.24499
6.95252	2.03993	0.00180935	6.9704	2.10303	0.00216798	7.06312	2.15671	0.00338811	6.989	99.7073	1.31315
7.85626	2.03935	0.00151041	7.85921	2.10159	0.00226252	7.8182	2.15612	0.00280044	7.85745	100.797	1.50361

## Sheet: F3_reduced
g-level	Average_calc	SE	g	Average	SE	g	Av	SE	g	Av	SE
0.166	2.05265	0.00345035	0.25	2.12517		0.166	2.20501	0.00403357	0.25	94.022	1.09907
0.25	2.05258	0.00202648	0.3	2.12581		0.2	2.20299	0	0.3	94.9368
0.3	2.05277	0.0032787	0.376	2.12135	0.00155282	0.3	2.19326	0.00907617	0.376	96.2422	0.441287
0.376	2.05194	0.00112762	0.5	2.11863	0.000770079	0.376	2.19417	0.0141922	0.5	95.4804	0.893743
0.5	2.05144	0.000752117	0.6	2.12079	0.000557771	0.5	2.20106	0.00654568	0.6	96.4496	0.921328
0.6	2.05183	0.00133709	0.8	2.11569	0.00219552	0.6	2.1974	0.00644225	0.8	95.8369	1.10676
0.8	2.05063	0.000853672	1	2.1162	0	0.8	2.19637	0.00501618	1	96.8225
1	2.05061					1	2.18805

## Sheet: F5_coverage
g	50mAcm-2	g	75mAcm-2	g	100 mAcm-2	g	2.075V
0.166	0.602553	0.25	0.599356	0.166	0.636644	0.25	0.602814
0.25	0.602331	0.3	0.576047	0.3	0.617569	0.3	0.597407
0.3	0.575693	0.376	0.58091	0.376	0.620613	0.376	0.575747
0.376	0.583859	0.5	0.573542	0.5	0.613928	0.5	0.563075
0.5	0.568934	0.6	0.572755	0.6	0.613278	0.6	0.561447
0.6	0.573924	0.8	0.56393	0.8	0.610131	0.8	0.55598
0.8	0.563611	1	0.55575	1	0.594019	1	0.546016
1	0.558042

## Sheet: F7_percent_change
g	50mAcm-2	g	75mAcm-2	g	100mAcm-2	g	2.075 V
0.166	0.0993126	0.25	0.424073	0.166	0.775019	0.25	-2.89232
0.25	0.0959146	0.3	0.454472	0.2	0.68257	0.3	-1.94754
0.3	0.10554	0.376	0.243438	0.3	0.238151	0.376	-0.59928
0.376	0.0648499	0.5	0.114855	0.376	0.279616	0.5	-1.38607
0.5	0.0406616	0.6	0.217025	0.5	0.594358	0.6	-0.385044
0.6	0.0593336	0.8	-0.0238864	0.6	0.426997	0.8	-1.01787
0.8	0.00121765	1	0	0.8	0.379872	1	0
1	0	1.25034	-0.159435	1	0	1.24511	1.12988
1.24746	-0.00059861	1.49902	-0.415051	1.50148	-0.158668	1.49981	3.33406
1.50147	-0.118869	1.75015	-0.549293	1.74972	-0.382169	1.75145	3.74712
1.74973	-0.233019	1.99954	-0.775185	2.00012	-0.497005	2.00653	5.89952
1.99899	-0.250386	2.4785	-1.08188	2.50673	-0.67466	2.48719	6.97509
2.48456	-0.388188	2.96613	-1.2025	2.9897	-0.844596	2.98613	8.2453
2.95665	-0.495532	3.46025	-1.35287	3.48756	-0.922053	3.46343	9.77141
3.45149	-0.559115	3.97259	-1.53842	3.97412	-1.01052	3.99348	10.8345
3.94732	-0.656225	4.46402	-1.64448	4.47618	-1.08895	4.45455	12.0146
4.46498	-0.716888	4.9187	-1.68176	4.98941	-1.16314	4.92612	12.5726
4.92602	-0.75422	5.97956	-1.83647	5.98725	-1.31954	5.98944	14.47
6.00365	-0.836801	6.9704	-1.95182	7.06312	-1.34505	6.989	15.624
6.95252	-0.907136	7.85921	-2.01862	7.8182	-1.37191	7.85745	16.8871
7.85626	-0.9352

## Sheet: F8_Ej
E (0.166 g)	j (0.166 g)	E (0.376 g)	j (0.376 g)	E (1 g)	j (1 g)	E (2g)	j (2 g)	E (4 g)	j (4 g)	E (8 g)	j (8 g)
2.06747	50	2.06058	50	2.05234	50	2.0465	50	2.04066	50	2.03482	50
2.075	53.1764	2.075	56.3684	2.075	60.1872	2.075	62.8932	2.075	65.5993	2.075	68.3054
2.15347	75	2.13981	75	2.12347	75	2.11189	75	2.10032	75	2.08874	75
2.20705	100	2.19643	100	2.18372	100	2.17472	100	2.16572	100	2.15672	100

## Sheet: S4_g-level
Target	Mean (g)	Standard Deviation
1	1.00266	0.00321992
1	1.004	0.0319061
1.25	1.24746	0.086646
1.5	1.50147	0.0776189
1.75	1.74973	0.0505116
2	1.99899	0.0610889
2.5	2.48456	0.0853245
3	2.95665	0.162671
3.5	3.45149	0.21383
4	3.94732	0.387389
4.5	4.46498	0.321186
5	4.92602	0.264089
6	6.00365	0.343244
7	6.95252	0.280131
8	7.85626	0.153675

## Sheet: S5_g-level
Target	Mean (g)	Standard Deviation
0.166	0.166565	0.0173708
0.2	0.200189	0.022555
0.25	0.250625	0.0218481
0.3	0.299915	0.024233
0.376	0.375835	0.0289303
0.5	0.498872	0.0466121
0.6	0.600314	0.0404898
0.8	0.800576	0.0490083
1	0.998952	0.0412541

## Sheet: S6_gradient
G-level	low	range
1	0.95065	0.04935
1.25	1.18831	0.06169
1.5	1.42597	0.07403
1.75	1.66363	0.08637
2	1.9013	0.0987
2.5	2.37662	0.12338
3	2.85195	0.14805
3.5	3.32727	0.17273
4	3.80259	0.19741
4.5	4.27792	0.22208
5	4.75324	0.24676
6	5.70389	0.29611
7	6.65454	0.34546
8	7.60519	0.39481

## Sheet: S7_gradient
G-level	low	range
0.01	0.00951	0.00049
0.025	0.02377	0.00123
0.05	0.04753	0.00247
0.075	0.0713	0.0037
0.1	0.09506	0.00494
0.133	0.12644	0.00656
0.166	0.15781	0.00819
0.2	0.19013	0.00987
0.25	0.23766	0.01234
0.3	0.28519	0.01481
0.376	0.35744	0.01856
0.5	0.47532	0.02468
0.6	0.57039	0.02961
0.8	0.76052	0.03948
1	0.95065	0.04935

## Sheet: S8_vibration
time	cent circ	cent g-level	cent up/down
2020-11-03 09:35:31	0.012207	0.589844	-0.076416
2020-11-03 09:35:31	0.016602	0.61084	-0.133789
2020-11-03 09:35:31	-0.037354	0.608398	-0.117432
2020-11-03 09:35:31	0.042725	0.57959	-0.001709
2020-11-03 09:35:31	0.033447	0.572021	-0.009033
2020-11-03 09:35:31	-0.064697	0.618164	-0.130371
2020-11-03 09:35:31	-0.005371	0.675781	-0.14502
2020-11-03 09:35:31	0.010986	0.625	0.021973
2020-11-03 09:35:31	0.006348	0.6521	-0.05835
2020-11-03 09:35:31	-0.024658	0.659424	-0.091797
2020-11-03 09:35:31	-0.019775	0.66748	-0.139648
2020-11-03 09:35:31	-0.01123	0.688477	-0.053467
2020-11-03 09:35:31	-0.064209	0.648682	-0.095947
2020-11-03 09:35:31	-0.056885	0.615234	-0.131104
2020-11-03 09:35:32	-0.05957	0.618408	-0.067139
2020-11-03 09:35:32	-0.078857	0.619385	-0.112793
2020-11-03 09:35:32	-0.009277	0.543457	-0.097412
2020-11-03 09:35:32	-0.029785	0.580566	-0.074951
2020-11-03 09:35:32	0.002441	0.546631	-0.103027
2020-11-03 09:35:32	-0.037842	0.559082	-0.093262
2020-11-03 09:35:32	-0.019287	0.538574	-0.053467
2020-11-03 09:35:32	0	0.571045	-0.081299
2020-11-03 09:35:32	-0.07251	0.592773	-0.11084
2020-11-03 09:35:32	0.044922	0.596924	-0.05542
2020-11-03 09:35:32	-0.084961	0.612061	-0.081787
2020-11-03 09:35:32	0.020752	0.603516	-0.073975
2020-11-03 09:35:32	-0.033203	0.632568	-0.051025
2020-11-03 09:35:32	-0.01416	0.610596	-0.120605
2020-11-03 09:35:32	0.006348	0.60376	0.020996
2020-11-03 09:35:32	-0.009521	0.608398	-0.096924
2020-11-03 09:35:33	0.01123	0.596924	-0.030029
2020-11-03 09:35:33	-0.092041	0.643066	-0.133545
2020-11-03 09:35:33	0.014893	0.564453	-0.065674
2020-11-03 09:35:33	-0.05127	0.545654	-0.145264
2020-11-03 09:35:33	-0.020264	0.567139	-0.091064
2020-11-03 09:35:33	-0.037109	0.54126	-0.158203
2020-11-03 09:35:33	0.00415	0.574951	-0.144287
2020-11-03 09:35:33	-0.033447	0.567627	-0.13501
2020-11-03 09:35:33	0.030762	0.594971	-0.130615
2020-11-03 09:35:33	-0.019775	0.564941	-0.090088
2020-11-03 09:35:33	0.027832	0.583496	-0.134521
2020-11-03 09:35:33	0.037354	0.56543	-0.056396
2020-11-03 09:35:33	-0.0354	0.567627	-0.073242
2020-11-03 09:35:33	-0.005859	0.603271	-0.108398
2020-11-03 09:35:33	0.035156	0.611328	-0.088135
2020-11-03 09:35:33	0.05127	0.617188	-0.059082
2020-11-03 09:35:33	-0.005127	0.605957	-0.041504
2020-11-03 09:35:34	0.008545	0.595459	-0.101807
2020-11-03 09:35:34	0.050537	0.552734	-0.090088
2020-11-03 09:35:34	-0.004395	0.531494	-0.086914
2020-11-03 09:35:34	0.036133	0.628174	-0.097168
2020-11-03 09:35:34	0.01709	0.544922	-0.11084
2020-11-03 09:35:34	0.012207	0.531006	-0.073242
2020-11-03 09:35:34	-0.016357	0.577637	-0.072754
2020-11-03 09:35:34	0.034912	0.55835	-0.086182
2020-11-03 09:35:34	-0.036377	0.596436	-0.12915
2020-11-03 09:35:34	-0.040771	0.630371	-0.131836
2020-11-03 09:35:34	-0.024658	0.615967	-0.133301
2020-11-03 09:35:34	-0.056396	0.623779	-0.075684
2020-11-03 09:35:34	0.007324	0.60376	-0.063232
2020-11-03 09:35:34	-0.012695	0.618896	-0.085449
2020-11-03 09:35:34	0.025391	0.608154	-0.111328
2020-11-03 09:35:34	0.05127	0.594238	-0.073486
2020-11-03 09:35:35	-0.00293	0.615967	-0.093262
2020-11-03 09:35:35	0.06543	0.619385	-0.100586
2020-11-03 09:35:35	0.016846	0.617676	-0.040527
2020-11-03 09:35:35	-0.01001	0.673096	-0.102539
2020-11-03 09:35:35	0.036133	0.56543	-0.039062
2020-11-03 09:35:35	0.078613	0.595947	-0.068115
2020-11-03 09:35:35	0.008545	0.618408	-0.181152
2020-11-03 09:35:35	0.023926	0.698486	-0.039551
2020-11-03 09:35:35	-0.083252	0.639893	-0.115967
2020-11-03 09:35:35	-0.083008	0.580811	-0.108398
2020-11-03 09:35:35	0.017578	0.588867	-0.043457
2020-11-03 09:35:35	-0.02832	0.580811	-0.135498
2020-11-03 09:35:35	-0.049561	0.600586	-0.127686
2020-11-03 09:35:35	0.028076	0.654785	-0.125732
2020-11-03 09:35:35	-0.109619	0.624512	-0.095703
2020-11-03 09:35:35	-0.061279	0.608154	-0.09668
2020-11-03 09:35:36	0.002197	0.560791	-0.114014
2020-11-03 09:35:36	-0.073242	0.568848	-0.031982
2020-11-03 09:35:36	0.009521	0.583984	-0.05249
2020-11-03 09:35:36	0.024414	0.583252	-0.086914
2020-11-03 09:35:36	-0.02417	0.608887	-0.089111
2020-11-03 09:35:36	0.000244	0.610596	-0.086182
2020-11-03 09:35:36	0.015381	0.581543	-0.089111
2020-11-03 09:35:36	-0.04248	0.630615	-0.087646
2020-11-03 09:35:36	-0.011963	0.561523	-0.059326
2020-11-03 09:35:36	0.019043	0.579346	-0.090332
2020-11-03 09:35:36	-0.025879	0.672363	-0.093994
2020-11-03 09:35:36	0.001221	0.642822	-0.121338
2020-11-03 09:35:36	-0.059326	0.601562	-0.049316
2020-11-03 09:35:36	0.014404	0.608398	-0.068359
2020-11-03 09:35:36	0.009766	0.637207	-0.095703
2020-11-03 09:35:36	-0.086426	0.682861	-0.097656
2020-11-03 09:35:37	-0.11792	0.616455	-0.133789
2020-11-03 09:35:37	-0.125977	0.698975	-0.094971
2020-11-03 09:35:37	-0.028564	0.661865	-0.11084
2020-11-03 09:35:37	-0.131592	0.605469	-0.035889
2020-11-03 09:35:37	-0.040039	0.579102	-0.094482
2020-11-03 09:35:37	-0.101074	0.601318	-0.112549
2020-11-03 09:35:37	0.029053	0.586182	-0.110107
2020-11-03 09:35:37	-0.032471	0.597656	-0.088379
2020-11-03 09:35:37	-0.018799	0.593506	-0.161621
2020-11-03 09:35:37	0.015381	0.554688	-0.076416
2020-11-03 09:35:37	0.042236	0.565674	-0.088867
2020-11-03 09:35:37	-0.016846	0.57251	-0.145752
2020-11-03 09:35:37	0.024658	0.616699	-0.145508
2020-11-03 09:35:37	-0.006836	0.583252	-0.071289
2020-11-03 09:35:37	0.034424	0.649414	-0.049805
2020-11-03 09:35:37	-0.011719	0.659424	-0.084961
2020-11-03 09:35:37	0.060303	0.619141	-0.123779
2020-11-03 09:35:38	-0.043457	0.575684	-0.089844
2020-11-03 09:35:38	0.004883	0.533203	-0.036865
2020-11-03 09:35:38	0.001465	0.580078	-0.072266
2020-11-03 09:35:38	-0.001465	0.602295	-0.087646
2020-11-03 09:35:38	0.033447	0.534668	-0.103271
2020-11-03 09:35:38	-0.047852	0.529297	-0.063477
2020-11-03 09:35:38	-0.00293	0.56543	-0.148682
2020-11-03 09:35:38	0.000977	0.564453	-0.159424
2020-11-03 09:35:38	-0.032471	0.580078	-0.151855
2020-11-03 09:35:38	-0.033691	0.613037	-0.116943
2020-11-03 09:35:38	-0.044189	0.59668	-0.077148
2020-11-03 09:35:38	-0.002686	0.583496	-0.061035
2020-11-03 09:35:38	0.023682	0.579834	-0.095703
2020-11-03 09:35:38	0.071289	0.563477	-0.057617
2020-11-03 09:35:39	-0.04126	0.602295	-0.107178
2020-11-03 09:35:39	-0.027588	0.641357	-0.114014
2020-11-03 09:35:39	0.029297	0.602051	-0.097412
2020-11-03 09:35:39	0.077881	0.539062	-0.03418
2020-11-03 09:35:39	-0.012451	0.581787	-0.079102
2020-11-03 09:35:39	-0.035645	0.688965	-0.081299
2020-11-03 09:35:39	-0.01001	0.678223	-0.137451
2020-11-03 09:35:39	-0.052734	0.631104	-0.044189
2020-11-03 09:35:39	-0.028076	0.539307	-0.09375
2020-11-03 09:35:39	-0.025146	0.578613	-0.099854
2020-11-03 09:35:39	-0.012939	0.574951	-0.071289
2020-11-03 09:35:39	-0.010254	0.625	-0.103516
2020-11-03 09:35:39	-0.02002	0.571777	-0.089355
2020-11-03 09:35:39	-0.030029	0.585449	-0.152588
2020-11-03 09:35:39	-0.00293	0.608154	-0.111084
2020-11-03 09:35:39	-0.034912	0.602051	-0.10791
2020-11-03 09:35:40	-0.07666	0.596436	-0.07373
2020-11-03 09:35:40	-0.010498	0.602051	-0.083252
2020-11-03 09:35:40	-0.003906	0.562256	-0.066895
2020-11-03 09:35:40	-0.011963	0.629883	-0.080811
2020-11-03 09:35:40	0.024414	0.61499	-0.077637
2020-11-03 09:35:40	0.048584	0.615967	-0.096436
2020-11-03 09:35:40	0.091553	0.630615	-0.119873
2020-11-03 09:35:40	0.04248	0.604004	-0.077393
2020-11-03 09:35:40	-0.01001	0.58252	-0.077393
2020-11-03 09:35:40	0.003418	0.599365	-0.124268
2020-11-03 09:35:40	-0.055908	0.638672	-0.134277
2020-11-03 09:35:40	-0.06665	0.687256	-0.11377
2020-11-03 09:35:40	-0.00415	0.623535	-0.096924
2020-11-03 09:35:40	0.002686	0.616455	-0.062988
2020-11-03 09:35:40	-0.017822	0.597656	-0.084717
2020-11-03 09:35:40	-0.049561	0.561768	-0.086182
2020-11-03 09:35:40	-0.01123	0.552246	-0.086914
2020-11-03 09:35:41	-0.063232	0.564941	-0.115967
2020-11-03 09:35:41	-0.075195	0.590332	-0.094727
2020-11-03 09:35:41	-0.046387	0.572998	-0.128418
2020-11-03 09:35:41	-0.071289	0.592041	-0.14917
2020-11-03 09:35:41	-0.046143	0.613525	-0.10791
2020-11-03 09:35:41	-0.019287	0.600342	-0.074707
2020-11-03 09:35:41	-0.026855	0.549072	-0.047119
2020-11-03 09:35:41	0.033691	0.595947	-0.134033
2020-11-03 09:35:41	-0.029541	0.593262	-0.047363
2020-11-03 09:35:41	-0.008545	0.588135	-0.09668
2020-11-03 09:35:41	-0.015137	0.593994	-0.047119
2020-11-03 09:35:41	0.006836	0.619141	-0.112549
2020-11-03 09:35:41	-0.064453	0.612305	-0.066162
2020-11-03 09:35:41	-0.035645	0.607422	-0.071289
2020-11-03 09:35:41	-0.026123	0.519287	-0.061768
2020-11-03 09:35:41	-0.067627	0.584961	-0.134521
2020-11-03 09:35:41	-0.038574	0.619141	-0.110107
2020-11-03 09:35:42	-0.036377	0.650635	-0.087402
2020-11-03 09:35:42	-0.050293	0.656982	-0.114014
2020-11-03 09:35:42	-0.024414	0.633545	-0.082764
2020-11-03 09:35:42	-0.023682	0.560303	-0.035645
2020-11-03 09:35:42	-0.045654	0.59668	-0.114014
2020-11-03 09:35:42	-0.065186	0.583496	-0.122559
2020-11-03 09:35:42	-0.063477	0.565674	-0.130127
2020-11-03 09:35:42	-0.053467	0.597412	-0.078613
2020-11-03 09:35:42	-0.098877	0.605713	-0.108643
2020-11-03 09:35:42	-0.106934	0.58252	-0.124512
2020-11-03 09:35:42	-0.031738	0.601562	-0.101807
2020-11-03 09:35:42	-0.056396	0.624023	-0.061279
2020-11-03 09:35:42	-0.033203	0.568115	-0.024658
2020-11-03 09:35:42	-0.029053	0.624756	-0.077393
2020-11-03 09:35:42	-0.061523	0.634033	-0.060059
2020-11-03 09:35:42	-0.027344	0.645508	-0.088135
2020-11-03 09:35:42	-0.04834	0.628906	-0.097168
2020-11-03 09:35:42	-0.027588	0.630371	-0.128418
2020-11-03 09:35:43	0.013672	0.614014	-0.112305
2020-11-03 09:35:43	0.027344	0.607178	-0.111572
2020-11-03 09:35:43	-0.027344	0.598633	-0.085938
2020-11-03 09:35:43	0.02417	0.582031	-0.104736
2020-11-03 09:35:43	-0.004395	0.626221	-0.145752
2020-11-03 09:35:43	-0.016602	0.685059	-0.108643
2020-11-03 09:35:43	-0.07666	0.605957	-0.073975
2020-11-03 09:35:43	0.013916	0.578613	-0.073486
2020-11-03 09:35:43	-0.072021	0.542725	-0.067139
2020-11-03 09:35:43	-0.030762	0.575684	-0.076416
2020-11-03 09:35:43	-0.044922	0.538574	-0.088379
2020-11-03 09:35:43	-0.043213	0.513672	-0.052002
2020-11-03 09:35:43	-0.022217	0.528809	-0.083984
2020-11-03 09:35:43	-0.071045	0.550293	-0.115967
2020-11-03 09:35:43	-0.056885	0.57666	-0.13501
2020-11-03 09:35:43	-0.078369	0.612793	-0.135986
2020-11-03 09:35:43	-0.030029	0.625	-0.103271
2020-11-03 09:35:43	-0.060791	0.593994	-0.092041
2020-11-03 09:35:44	0.007812	0.609863	-0.104736
2020-11-03 09:35:44	-0.003662	0.597656	-0.039795
2020-11-03 09:35:44	-0.032715	0.63501	-0.092041
2020-11-03 09:35:44	0.061768	0.65332	-0.057129
2020-11-03 09:35:44	-0.015869	0.646484	-0.104736
2020-11-03 09:35:44	0.025879	0.61084	-0.101807
2020-11-03 09:35:44	-0.019531	0.648682	-0.137451
2020-11-03 09:35:44	-0.021973	0.623779	-0.075439
2020-11-03 09:35:44	-0.023682	0.58374	-0.063721
2020-11-03 09:35:44	0.004883	0.618164	-0.112793
2020-11-03 09:35:44	-0.002197	0.595703	-0.028076
2020-11-03 09:35:44	0.063965	0.618408	-0.097656
2020-11-03 09:35:44	0.024658	0.592285	-0.032471
2020-11-03 09:35:44	-0.029785	0.602783	-0.098389
2020-11-03 09:35:44	0.050537	0.579834	-0.099854
2020-11-03 09:35:44	-0.061035	0.578613	-0.155518
2020-11-03 09:35:44	-0.068848	0.631348	-0.110352
2020-11-03 09:35:44	-0.005127	0.62793	-0.068359
2020-11-03 09:35:45	-0.088867	0.594482	-0.104004
2020-11-03 09:35:45	-0.01709	0.648438	-0.119629
2020-11-03 09:35:45	0.04541	0.586182	-0.107666
2020-11-03 09:35:45	0.023438	0.607178	-0.08667
2020-11-03 09:35:45	0.109375	0.590576	-0.113037
2020-11-03 09:35:45	-0.048828	0.580811	-0.025879
2020-11-03 09:35:45	0.057617	0.566895	-0.119629
2020-11-03 09:35:45	-0.064941	0.6521	-0.031494
2020-11-03 09:35:45	0.025146	0.555908	-0.140381
2020-11-03 09:35:45	0.05835	0.58667	-0.128418
2020-11-03 09:35:45	0.0625	0.632812	-0.135742
2020-11-03 09:35:45	0.018311	0.552734	-0.095215
2020-11-03 09:35:45	0.017334	0.549072	-0.066406
2020-11-03 09:35:45	-0.056641	0.515137	-0.119141
2020-11-03 09:35:45	-0.01416	0.593506	-0.139893
2020-11-03 09:35:45	-0.017578	0.628662	-0.0979
2020-11-03 09:35:46	0.00293	0.552002	-0.06958
2020-11-03 09:35:46	-0.04834	0.505371	-0.065186
2020-11-03 09:35:46	0.05542	0.499512	-0.083252
2020-11-03 09:35:46	-0.02002	0.541992	-0.051025
2020-11-03 09:35:46	-0.075928	0.50708	-0.032471
2020-11-03 09:35:46	-0.045654	0.596436	-0.135742
2020-11-03 09:35:46	-0.055664	0.63501	-0.164307
2020-11-03 09:35:46	0.039307	0.585449	-0.05542
2020-11-03 09:35:46	-0.031738	0.631836	-0.061035
2020-11-03 09:35:46	-0.015137	0.662354	-0.043457
2020-11-03 09:35:46	-0.053711	0.630371	-0.046875
2020-11-03 09:35:46	0.005615	0.678955	-0.101318
2020-11-03 09:35:46	0.065918	0.632568	-0.126465
2020-11-03 09:35:46	0.020752	0.646484	-0.110352
2020-11-03 09:35:46	0.00708	0.633545	-0.055908
2020-11-03 09:35:46	0.006104	0.67749	-0.072021
2020-11-03 09:35:47	0.035645	0.54834	-0.101562
2020-11-03 09:35:47	0.041748	0.563232	-0.09082
2020-11-03 09:35:47	-0.000977	0.591797	-0.092529
2020-11-03 09:35:47	0.037109	0.647461	-0.105957
2020-11-03 09:35:47	-0.057617	0.649902	-0.083008
2020-11-03 09:35:47	-0.023926	0.534668	-0.071533
2020-11-03 09:35:47	0.000732	0.53125	-0.080811
2020-11-03 09:35:47	-0.078857	0.595947	-0.079102
2020-11-03 09:35:47	0.047363	0.596436	-0.129883
2020-11-03 09:35:47	-0.024414	0.59668	-0.107666
2020-11-03 09:35:47	-0.020752	0.589844	-0.069336
2020-11-03 09:35:47	-0.057373	0.625244	-0.088135
2020-11-03 09:35:47	-0.078369	0.626465	-0.072754
2020-11-03 09:35:47	-0.08667	0.617676	-0.026611
2020-11-03 09:35:47	0	0.617676	-0.078613
2020-11-03 09:35:47	0.021973	0.631104	-0.049316
2020-11-03 09:35:47	-0.038818	0.645996	-0.081787
2020-11-03 09:35:47	-0.018311	0.623047	-0.075684
2020-11-03 09:35:48	-0.027344	0.615234	-0.080322
2020-11-03 09:35:48	-0.064697	0.650635	-0.09082
2020-11-03 09:35:48	-0.025635	0.620605	-0.096191
2020-11-03 09:35:48	0.027588	0.631104	-0.121582
2020-11-03 09:35:48	-0.026123	0.597168	-0.08667
2020-11-03 09:35:48	0.012939	0.599365	-0.117676
2020-11-03 09:35:48	-0.085205	0.625977	-0.086182
2020-11-03 09:35:48	0.037598	0.656738	-0.131104
2020-11-03 09:35:48	-0.008301	0.578613	-0.099854
2020-11-03 09:35:48	-0.029785	0.503906	-0.079834
2020-11-03 09:35:48	-0.046631	0.514404	-0.051025
2020-11-03 09:35:48	-0.044678	0.564209	-0.139648
2020-11-03 09:35:48	-0.03833	0.662354	-0.108398
2020-11-03 09:35:48	-0.060303	0.61499	-0.139893
2020-11-03 09:35:48	-0.094727	0.644531	-0.090576
2020-11-03 09:35:48	-0.098877	0.67749	-0.08252
2020-11-03 09:35:48	-0.140625	0.620361	-0.021484
2020-11-03 09:35:48	-0.04834	0.632812	-0.063232
2020-11-03 09:35:49	0.013428	0.61377	-0.047852

[truncated: 9 more sheets: S9_av vibration, S10_shake, S11_reversed, S16_raw data, S17_raw data, S18_raw data, S19_raw data, S20_F2 log, S21_F3 log]
